# Supplementary material for: MRI for Predicting Response and 10-Year Outcome of Neoadjuvant Chemotherapy with or Without Additional Bevacizumab Treatment in HER2-Negative Breast Cancer
Source: Cancers (Basel). 2026 Jan 27;18(3):393. doi: 10.3390/cancers18030393 (PMC12897187; doi:10.3390/cancers18030393)
Supplement: Supplementary file 1 [file cancers-18-00393-s001.zip]

Archive with 2 entries (1 files):
- cancers-4067148-Supplementary material/
- cancers-4067148-Supplementary material/Supplementary material.pdf
